# Supplementary material for: Personal Care and Household Cleaning Product Use among Pregnant Women and New Mothers during the COVID-19 Pandemic
Source: Int J Environ Res Public Health. 2022 May 6;19(9):5645. doi: 10.3390/ijerph19095645 (PMC9104147; doi:10.3390/ijerph19095645)
Supplement: Supplementary file 1 [file ijerph-19-05645-s001.zip]

Archive with 1 entries (1 files):
- ijerph-1683493-supplementary.pdf
